# Supplementary material for: The cotranslational cycle of the ribosome-bound Hsp70 homolog Ssb
Source: Nat Commun. 2026 Jan 16;17:961. doi: 10.1038/s41467-025-67685-6 (PMC12847954; doi:10.1038/s41467-025-67685-6)
Supplement: Supplementary file 10 — Source Data [file 41467_2025_67685_MOESM10_ESM.xlsx]

## Sheet: Figure 2
		2b	Quantification of ribosome-bound Ssb in cell extract [%]
			wild type low-salt				Rpl25-AAA low-salt				Rpl25-KKK low salt				wt HS				AAA HS				KKK HS
	biological replicates		1	2	3	4	1	2	3	4	1	2	3	4	1	2	3	4	1	2	3	4	1	2	3	4
	ribosome-bound Ssb in cell extract [%]		46	57	44	52	14	35	14	17	14	20	19	19	32	33	39	37	6	23	9	12	6	13	7	10

## Sheet: Figure 3
							3c		Ssb wild type			Ssb-DD1-DD2
							biological replicates		1	2	3	1	2	3
								low-salt	51.3	46.7	50.8	6	2.9	8.9	Ssb bound to ribosomes [%]
								high-salt	26.8	28.6	34.2	5	3	6.3	Ssb bound to ribosomes [%]
																																		3f		Ssb1 + ADP			Ssb1-T207A + ATP
																																		biological replicates		1	2	3	1	2	3
																																		ribosome wild type		68	54	51	57	58	59	Ssb bound to ribosomes [%]
																																		ribosome L25-KKK		13	11	5	21	17	13	Ssb bound to ribosomes [%]

## Sheet: Figure 4
4a
the 96-well plate
A	buffer	buffer	buffer	Ssb-ATTO	Ssb-ATTO	Ssb-ATTO	Ssb-ATTO	Ssb-ATTO	Ssb-ATTO
						+ADP	+ADP	+AMP-PNP	+AMP-PNP
B	6000 nM ribosome + Ssb-ATTO	5000 nM ribosome + Ssb-ATTO	4000 nM ribosome + Ssb-ATTO	2000 nM ribosome + Ssb-ATTO	1000 nM ribosome + Ssb-ATTO	800 nM ribosome + Ssb-ATTO	600 nM ribosome + Ssb-ATTO	400 nM ribosome + Ssb-ATTO	200 nM ribosome + Ssb-ATTO	100 nM ribosome + Ssb-ATTO	80 nM ribosome + Ssb-ATTO	60 nM ribosome + Ssb-ATTO
C	40 nM ribosome + Ssb-ATTO	20 nM ribosome + Ssb-ATTO	10 nM ribosome + Ssb-ATTO	5 nM ribosome + Ssb-ATTO	2 nM ribosome + Ssb-ATTO	0.5 nM ribosome + Ssb-ATTO	0.3 nM ribosome + Ssb-ATTO
D	6000 nM ribosome + Ssb-ATTO + 1mM ADP	5000 nM ribosome + Ssb-ATTO + 1mM ADP	4000 nM ribosome + Ssb-ATTO + 1mM ADP	2000 nM ribosome + Ssb-ATTO + 1mM ADP	1000 nM ribosome + Ssb-ATTO + 1mM ADP	800 nM ribosome + Ssb-ATTO + 1mM ADP	600 nM ribosome + Ssb-ATTO + 1mM ADP	400 nM ribosome + Ssb-ATTO + 1mM ADP	200 nM ribosome + Ssb-ATTO + 1mM ADP	100 nM ribosome + Ssb-ATTO + 1mM ADP	80 nM ribosome + Ssb-ATTO + 1mM ADP	60 nM ribosome + Ssb-ATTO + 1mM ADP
E	40 nM ribosome + Ssb-ATTO + 1mM ADP	20 nM ribosome + Ssb-ATTO + 1mM ADP	10 nM ribosome + Ssb-ATTO + 1mM ADP	5 nM ribosome + Ssb-ATTO + 1mM ADP	2 nM ribosome + Ssb-ATTO + 1mM ADP	0.5 nM ribosome + Ssb-ATTO + 1mM ADP	0.3 nM ribosome + Ssb-ATTO + 1mM ADP
F	6000 nM ribosome + Ssb-ATTO + 1mM AMPPNP	5000 nM ribosome + Ssb-ATTO + 1mM AMPPNP	4000 nM ribosome + Ssb-ATTO + 1mM AMPPNP	2000 nM ribosome + Ssb-ATTO + 1mM AMPPNP	1000 nM ribosome + Ssb-ATTO + 1mM AMPPNP	800 nM ribosome + Ssb-ATTO + 1mM AMPPNP	600 nM ribosome + Ssb-ATTO + 1mM AMPPNP	400 nM ribosome + Ssb-ATTO + 1mM AMPPNP	200 nM ribosome + Ssb-ATTO + 1mM AMPPNP	100 nM ribosome + Ssb-ATTO + 1mM AMPPNP	80 nM ribosome + Ssb-ATTO + 1mM AMPPNP	60 nM ribosome + Ssb-ATTO + 1mM AMPPNP
G	40 nM ribosome + Ssb-ATTO + 1mM AMPPNP	20 nM ribosome + Ssb-ATTO + 1mM AMPPNP	10 nM ribosome + Ssb-ATTO + 1mM AMPPNP	5 nM ribosome + Ssb-ATTO + 1mM AMPPNP	2 nM ribosome + Ssb-ATTO + 1mM AMPPNP	0.5 nM ribosome + Ssb-ATTO + 1mM AMPPNP	0.3 nM ribosome + Ssb-ATTO + 1mM AMPPNP
	1	2	3	4	5	6	7	8	9	10	11	12
Technical replicates
1	1	2	3	4	5	6	7	8	9	10	11	12
A				0.19428	0.186192	0.171754	0.174334	0.173572	0.17241
B	0.240966	0.239072	0.241046	0.234729	0.233103	0.229734	0.231084	0.220088	0.209827	0.192613	0.192735	0.176535
C	0.176253	0.174409	0.17016	0.174486	0.178303	0.179277	0.17869
D	0.23632	0.241669	0.239391	0.246098	0.234341	0.234585	0.233672	0.229689	0.21096	0.204725	0.187383	0.180304
E	0.167773	0.166692	0.159795	0.170244	0.179147	0.178429	0.174819
F	0.23595	0.241378	0.2403	0.240866	0.225789	0.232135	0.224938	0.23072	0.206252	0.199389	0.18826	0.181827
G	0.170067	0.172294	0.17075	0.174138	0.173808	0.172197	0.182123
2	1	2	3	4	5	6	7	8	9	10	11	12
A				0.187584	0.184641	0.178464	0.181806	0.176747	0.176673
B	0.240937	0.246266	0.236139	0.235738	0.22728	0.232482	0.223874	0.215123	0.208221	0.193624	0.180117	0.175194
C	0.172143	0.161578	0.173656	0.173162	0.185043	0.181382	0.183483
D	0.239431	0.244542	0.233603	0.244221	0.231807	0.236199	0.22937	0.226216	0.206959	0.199695	0.185944	0.179594
E	0.163266	0.160062	0.157332	0.15876	0.172677	0.161866	0.166902
F	0.234475	0.236473	0.234218	0.233877	0.233106	0.230223	0.233469	0.226079	0.203243	0.199695	0.193648	0.181416
G	0.165491	0.159139	0.16194	0.171713	0.178641	0.171394	0.163996
3	1	2	3	4	5	6	7	8	9	10	11	12
A				0.188545	0.18735	0.180929	0.179238	0.168311	0.180096
B	0.238172	0.245581	0.237689	0.239782	0.238572	0.229373	0.216708	0.214982	0.200631	0.190955	0.191981	0.168843
C	0.170762	0.168922	0.171195	0.168854	0.177255	0.171933	0.175142
D	0.238605	0.244971	0.243046	0.238315	0.237945	0.239304	0.226796	0.230594	0.21119	0.198474	0.192623	0.174319
E	0.157848	0.155151	0.151249	0.148422	0.172992	0.158378	0.156143
F	0.24335	0.237793	0.235028	0.229745	0.238056	0.230837	0.22606	0.219326	0.210868	0.204119	0.186335	0.179926
G	0.158786	0.163212	0.163835	0.150987	0.165846	0.161266	0.16549
4	1	2	3	4	5	6	7	8	9	10	11	12
A				0.189743	0.191424	0.182773	0.180902	0.1675	0.173073
B	0.249897	0.242724	0.242385	0.241267	0.234787	0.231284	0.231971	0.2129	0.19838	0.18839	0.185203	0.188019
C	0.16452	0.169414	0.169618	0.167621	0.175912	0.17042	0.177266
D	0.239581	0.239556	0.235401	0.231937	0.234164	0.241018	0.236201	0.23982	0.214705	0.194702	0.190489	0.176057
E	0.167361	0.150449	0.159302	0.164537	0.176792	0.160448	0.162067
F	0.239182	0.240858	0.232727	0.237268	0.242684	0.238678	0.242502	0.235749	0.212091	0.199497	0.197516	0.185085
G	0.165173	0.159665	0.162292	0.149896	0.165854	0.163164	0.156239
5	1	2	3	4	5	6	7	8	9	10	11	12
A				0.183207	0.183586	0.172848	0.178707	0.160394	0.164599
B	0.232407	0.241565	0.239156	0.227049	0.22522	0.231156	0.223439	0.219005	0.20768	0.186798	0.182935	0.165009
C	0.167191	0.158067	0.160822	0.161948	0.179027	0.168006	0.169595
D	0.227587	0.23353	0.233817	0.236563	0.23001	0.2309	0.225723	0.232542	0.210625	0.194122	0.193201	0.182579
E	0.155282	0.154574	0.149076	0.154397	0.175223	0.151277	0.152394
F	0.226186	0.235277	0.235717	0.235456	0.232448	0.226622	0.232357	0.221097	0.211007	0.181707	0.178878	0.174988
G	0.156147	0.16004	0.157082	0.154879	0.160951	0.147384	0.152669
4a biological replicates:		Ssb/Ribosome		1	2	3	4	5	6	7	8
		Affinity [nM]		260 ± 23	227 ± 37	146 ± 23	159 ± 16	166 ± 10	230 ± 24	121 ± 9	150 ± 17
4a biological replicates:		Ssb/Ribosome + AMPPNP		1	2	3
		Affinity [nM]		80 ± 17	80 ± 10	63 ± 10
4a biological replicates:		Ssb/Ribosome + ADP		1	2	3
		Affinity [nM]		41 ± 6	79 ± 12	51 ± 8

## Sheet: Supplementary Figure 8
																																			supplementary Figure 8f	the 96-well plate
																																		A	buffer	buffer	buffer	Ssb-ATTO	Ssb-ATTO	Ssb-ATTO
																																		B	7000 nM ribosome + Ssb-ATTO	6000 nM ribosome + Ssb-ATTO	4000 nM ribosome + Ssb-ATTO	2000 nM ribosome + Ssb-ATTO	1000 nM ribosome + Ssb-ATTO	800 nM ribosome + Ssb-ATTO	600 nM ribosome + Ssb-ATTO	400 nM ribosome + Ssb-ATTO	200 nM ribosome + Ssb-ATTO	100 nM ribosome + Ssb-ATTO	80 nM ribosome + Ssb-ATTO	60 nM ribosome + Ssb-ATTO
																																		C	40 nM ribosome + Ssb-ATTO	20 nM ribosome + Ssb-ATTO	10 nM ribosome + Ssb-ATTO
																																		D	6000 nM ribosome + Ssb-ATTO + 1mM ADP	4000 nM ribosome + Ssb-ATTO + 1mM ADP	2000 nM ribosome + Ssb-ATTO + 1mM ADP	1000 nM ribosome + Ssb-ATTO + 1mM ADP	800 nM ribosome + Ssb-ATTO + 1mM ADP	600 nM ribosome + Ssb-ATTO + 1mM ADP	400 nM ribosome + Ssb-ATTO + 1mM ADP	200 nM ribosome + Ssb-ATTO + 1mM ADP	100 nM ribosome + Ssb-ATTO + 1mM ADP	80 nM ribosome + Ssb-ATTO + 1mM ADP	60 nM ribosome + Ssb-ATTO + 1mM ADP	40 nM ribosome + Ssb-ATTO + 1mM ADP
																																		E	20 nM ribosome + Ssb-ATTO + 1mM ADP	10 nM ribosome + Ssb-ATTO + 1mM ADP
																																			1	2	3	4	5	6	7	8	9	10	11	12
																																		technical replicates
																																		1
																																						0.151887	0.152212	0.151662
																																		B	0.207118	0.218436	0.211469	0.205211	0.202997	0.196936	0.198972	0.185538	0.17688	0.166548	0.175518	0.163037
																																		C	0.159268	0.163413	0.149492
																																		D	0.206749	0.204248	0.206213	0.201557	0.198402	0.192731	0.192792	0.180331	0.167675	0.179816	0.172177	0.161689
																																		E	0.161039	0.157868
																																		2
																																						0.151816	0.165891	0.16018
																																		B	0.213542	0.212266	0.210563	0.207494	0.20702	0.198713	0.193496	0.187034	0.176234	0.167363	0.176794	0.164875
																																		C	0.155039	0.155795	0.154664
																																		D	0.206342	0.203041	0.20464	0.19697	0.201833	0.19743	0.18554	0.180178	0.182549	0.175198	0.171645	0.161667
																																		E	0.159921	0.154575
																																		3
																																						0.162243	0.151953	0.158877
																																		B	0.210318	0.214032	0.216025	0.20703	0.204795	0.19786	0.193366	0.185583	0.178689	0.16473	0.169716	0.155383
																																		C	0.153065	0.155876	0.153544
																																		D	0.201108	0.20836	0.20576	0.199219	0.195821	0.192265	0.188292	0.179185	0.169471	0.167248	0.165427	0.162542
																																		E	0.149614	0.152925
																																		4
																																						0.152753	0.156887	0.153284
																																		B	0.211648	0.211267	0.210338	0.202452	0.192446	0.197866	0.190829	0.178672	0.17354	0.16175	0.161888	0.156248
																																		C	0.156225	0.152875	0.153327
																																		D	0.204217	0.206709	0.206529	0.201714	0.196957	0.188316	0.180404	0.175424	0.1689	0.163723	0.165454	0.153945
																																		E	0.15273	0.141946
																																		5
																																						0.155278	0.153173	0.153944
																																		B	0.210284	0.210235	0.210038	0.204392	0.19887	0.196291	0.19092	0.182808	0.168411	0.167104	0.167183	0.156245
																																		C	0.152465	0.145375	0.15226
																																		D	0.20699	0.202351	0.208373	0.198381	0.193824	0.196621	0.176624	0.175172	0.169624	0.161967	0.166122	0.159931
																																		E	0.146055	0.144778
																																		Supplementary Figure 8f biological replicates:				Ssb/Ribosome		1	2	3	4	5	6	7	8
																																						Affinity [nM]		260 ± 23	227 ± 37	146 ± 23	159 ± 16	166 ± 10	230 ± 24	121 ± 9	150 ± 17
																																		Supplementary Figure 8f biological replicates:				Ssb/Ribosome + RAC		1	2	3
																																						Affinity [nM]		182 ± 37	218 ± 30	89 ± 22
																								Supplementary Figure 8e quantification				low-salt without RAC			low-salt with RAC
																										biological replicates		1	2	3	1	2	3
																										ribosome-bound Ssb [%]		33.2	30.5	36.4	36.2	22.3	34
